# Supplementary material for: Core Facility for Supporting Research and Technological Development in Health: A Review of Its Concept and the Brazilian Context
Source: ScientificWorldJournal. 2025 Dec 8;2025:8865033. doi: 10.1155/tswj/8865033 (PMC12767582; doi:10.1155/tswj/8865033)
Supplement: Supplementary file 1 — Supporting Information Additional supporting information can be found online in the Supporting Information section. Table S1: List of documents included in the literature review on core facilities in health research, indicating titles, authors, document types, publication years, and conceptual categories (A–H). [file TSWJ-2025-8865033-s001.zip]

Archive with 2 entries (2 files):
- SM table S1.docx
- TABLE S1.xlsx
