# Supplementary material for: Core Facility for Supporting Research and Technological Development in Health: A Review of Its Concept and the Brazilian Context
Source: ScientificWorldJournal. 2025 Dec 8;2025:8865033. doi: 10.1155/tswj/8865033 (PMC12767582; doi:10.1155/tswj/8865033)
Supplement: Supplementary file 1 — Supporting Information Additional supporting information can be found online in the Supporting Information section. Table S1: List of documents included in the literature review on core facilities in health research, indicating titles, authors, document types, publication years, and conceptual categories (A–H). [file TSWJ-2025-8865033-s001.zip › TABLE S1.xlsx]

## Sheet: Table S1 - Supplementary Mat.
	Table S1. Mapping of conceptual analysis categories on technological platform in the revised documentation.
	N	Title	Document type	Author	Year	Conceptual Analysis Categories
						identified in each of the reviewed documents (1=Yes, /0=No)
						A	B	C	D	E	F	G	H
	1	Research Technologies: Fulfilling the Promise	Article	[15]	1999	1	0	1	1	1	0	1	1
	2	Organization, management and operation of contemporary academic mass spectrometry service facilities	Article	[3]	2000	1	1	1	1	0	0	0	0
	3	A bright but demanding future for core facilities	Article	[16].	2005	1	0	1	1	0	0	1	0
	4	A framework for managing core facilities within the research enterprise	Article	[17].	2009	1	1	1	1	1	0	0	0
	5	Cost (non)-recovery by platform technology facilities in the Bio21 Cluster	Article	[48]	2010	1	0	0	1	0	0	0	0
	6	University Multi-User Facility Survey—2010	Article	[49]	2011	0	0	0	1	0	0	0	0
	7	Core facilities: maximizing the return on investment.	Article	[38]	2011	1	1	1	1	0	0	0	0
	8	Institutional management of core facilities during challenging financial times	Article	[41]	2011	0	1	0	0	1	0	1	0
	9	Challenges for proteomics core facilities	Article	[21]	2011	0	0	1	0	0	0	1	1
	10	Position Paper Excellence Alliance Core Facilities	Internal Documents	[18]	2011	0	1	1	1	0	1	0	1
	11	Appendices I and III of Resolution No. 24/2011 - CUN - Regulations of the multi-user laboratories of the UFES Health Sciences Center (CCS/UFES)	Internal Documents	[34]	2011	1	1	1	1	1	1	0	1
	12	The use of technological platforms and their implications for the way research is organized in the field of biomedicine: a preliminary analysis of FIOCRUZ's experience	Article	[5]	2011	0	1	1	0	0	1	0	0
	13	Multi-user equipment, core-facilities and technological platforms: the evolution of organizational strategies for translational health research.	Article	[46]	2012	1	1	0	1	0	0	1	0
	14	Technological platforms and research in biomedicine - characterization of local use of global devices.	Article	[47]	2012	1	1	1	1	0	1	1	1
	15	Technological platforms and research practices in biomedicine - preliminary observations on the use of global devices and local institutions	Article	[27]	2012	1	1	0	0	0	0	0	0
	16	Best practices for core facilities: handling external customers	Article	[50]	2013	1	1	1	1	0	0	0	0
	17	Partnership between CTSI and business schools can promote best practices for core facilities and resources	Article	[40]	2013	1	1	1	0	1	0	1	0
	18	Optimizing institutional approaches to enable research	Article	[4]	2014	1	0	0	1	0	0	0	0
	19	Standard 01/2015 of the Vice-Presidency of Research and Reference Laboratories - VPPLR	Internal Documents	[39]	2015	1	1	0	1	0	0	0	0
	20	US National Institutes of Health core consolidation–Investing in greater efficiency.	Article	[51]	2015	1	1	0	1	0	0	0	0
	21	Core facilities: shared support	Article	[45]	2015	1	1	1	0	0	0	0	0
	22	Importance of inclusive service for corporate use of university research infrastructure in Japan	Article	[52]	2015	1	1	1	0	0	0	0	0
	23	Swiss light microscopy facilities: A success story for the last fifteen years	Article	[23]	2016	1	1	0	1	1	0	0	0
	24	A look at equipment sharing in research institutions in the cities of Rio de Janeiro and São Paulo: the main differences, similarities and challenges observed	Article	[35]	2016	1	0	1	0	0	0	1	0
	25	Sharing Core Facilities and Research Resources--An Investment in Accelerating Scientific Discoveries	Article	[19]	2016	0	1	1	1	0	1	0	0
	26	Advanced light microscopy core facilities: Balancing service, science and career	Article	[53]	2016	1	1	1	1	0	0	0	0
	27	Institutional core facilities: prerequisite for breakthroughs in the life sciences: core facilities play an increasingly important role in biomedical research by providing scientists access to sophisticated technology and expertise	Article	[8]	2016	1	1	1	0	0	1	1	1
	28	Metrics for success: strategies for enabling core facility performance and assessing outcomes	Article	[22]	2016	1	1	1	0	1	0	1	0
	29	The relevance of the multi-user laboratory for biology studies for scientific production at UFSC: perception of CCB postgraduate coordinators	Article	[31]	2017	1	1	1	1	1	0	1	0
	30	Challenges and opportunities for biological mass spectrometry core facilities in the developing world.	Article	[24]	2018	1	1	1	1	1	0	1	0
	31	Building a sustainable portfolio of core facilities: a case study	Article	[20].	2018	1	1	0	1	1	1	1	0
	32	Pathways for the Co-creation of Service in Academia: An Ethnographic Analysis of Epistemic Cultures in Japanese Public Shared Core Facilities.	Article	[54]	2018	1	0	1	0	1	0	0	0
	33	Operational and fiscal management of core facilities: a survey of chief research officers	Article	[55]	2019	1	0	1	0	0	0	0	0
	34	Survey on scientific shared resource rigor and reproducibility	Article	[25]	2019	1	1	1	0	0	0	0	0
	35	One step ahead: innovation in core facilities	Article	[14]	2019	0	1	1	0	1	0	1	1
	36	Rector Ordinance No. 432, of April 16, 2019 - creation of Relam-UFU - Multiuser Laboratory Network of the Federal University of Uberlândia	Internal Documents	[44]	2019	1	1	1	0	0	1	0	0
	37	Bioinformatics core survey highlights the challenges facing data analysis facilities	Article	[56]	2020	1	0	1	0	1	0	0	0
	38	Building a quality management system in a core facility: a genomics core case study	Article	[26]	2020	1	1	1	0	1	0	1	0
	39	A survey of research quality in core facilities	Article	[43]	2020	1	1	0	0	1	1	0	1
	40	Impact of Scientific Platforms on Research Success	Article	[57]	2020	1	1	1	1	0	0	0	0
	41	To buy or to lease: The advantages and costs of leasing versus buying scientific instruments for academic core facilities	Article	[58]	2020	1	0	1	1	1	0	0	0
	42	A novel paradigm for expert core facility staff training Trends in Cell Biology	Article	[59]	2020	0	1	0	1	0	0	0	0
	43	Lessons, insights and newly developed tools emerging from behavioral phenotyping core facilities.	Article	[9]	2020	1	1	0	0	0	1	1	0
	44	An international survey of training needs and career paths of core facility staff	Article	[10]	2021	0	0	0	0	0	0	1	0
	45	Reopening during the unprecedented: the Association of Biomolecular Resource Facilities Community Coronavirus Disease 2019 Pandemic Response. part 2: efforts to effectively ramp up core facility activities	Article	[60]	2021	1	1	1	1	1	0	0	0
	46	Towards best practices in research: Role of academic core facilities	Article	[61]	2021	1	1	1	1	0	0	0	1
	47	Data Management Tools to Measure the Impact of Core Facilities	Article	[62]	2021	1	1	1	1	0	0	0	0
	48	Public Call MCTI/FINEP/FNDCT/CT-INFRA/National Multiuser Centers 2022	Call for proposals	[28]	2022	1	1	1	1	0	1	0	1
	49	Assessing and Improving Research Quality in Core Facilities	Article	[63]	2022	1	1	1	1	0	0	0	0
	50	How tech‐savvy employees make the difference in core facilities: Recognizing core facility expertise with dedicated career tracks	Article	[64]	2022	0	1	0	1	0	0	0	0
	51	CNSP- Canadá – sumário executivo 2022.	Internal Documents	[65]	2022	0	1	1	1	0	1	1	1
	52	Research Infrastructure Core Facilities at Research Centers in Minority Institutions: Part I—Research Resources Management, Operation, and Best Practices	Article	[66]	2022	1	1	1	0	0	0	0	0
	53	Call for Multiuser Equipment for Scientific Use - 2022”	Call for proposals	[29]	2022	1	1	1	1	0	0	0	0
	54	Acknowledging and citing core facilities: Key contributions to data lifecycle should be recognised in the scientific literature	Article	[12]	2022	1	1	1	1	0	0	0	0
	55	Branded’ microscopy core facilities–Mutually beneficial partnerships between academia and industry	Article	[67]	2022	1	1	1	1	0	0	0	0
	56	FAPEMIG Call 04/2023 Technology Centers and Infrastructure for Research at UEMG and UNIMONTES22	Call for proposals	[30]	2023	1	0	1	0	1	1	0	0
	57	Challenges and opportunities for bioimage analysis core-facilities	Article	[13]	2023	0	0	1	0	0	0	0	0
	58	Elevating the Educational Mission of “Full-Service” Core Facilities through Formal Biotechnology Workshops	Article	[33]	2023	1	1	1	1	0	1	0	1
	59	Bringing science back to the core: A financially sustainable model for core facilities	Article	[68]	2023	1	1	1	1	1	0	0	0
	60	Internal Regulations of the Multiuser Laboratory for Biology Studies (LAMEB), linked to the Center for Biological Sciences (CCB) of the Federal University of Santa Catarina (UFSC).	Internal Documents	[32)	2023	1	1	0	1	1	1	0	1
	61	Can you keep up? The challenges for research institutes and core facilities in scouting and adopting new technologies	Article	[2]	2024	1	1	1	1	1	1	0	1
	62	More than just ‘added value’: The perils of not establishing shared core facilities in resource‐constrained communities	Article	[1]	2024	1	1	1	1	1	1	0	0
		A= EQUIPMENT AND TECHNOLOGIES; B= SERVICE PROVISION; C= CENTRALIZED AND SHARED RESOURCES; D= SPECIALIZED TECHNICAL TEAM;
		E= ECONOMY; F= COLLABORATION and INTERDISCIPLINARITY; G= BUSINESS POSTURE; H= DEVELOPMENT OF NEW TECHNOLOGIES
	Source: Prepared by the authors, based on information obtained in the analytical review, in April 2024
